# Supplementary material for: Study on the Biodegradation of Poly(Butylene Succinate)/Wheat Bran Biocomposites
Source: Materials (Basel). 2023 Oct 25;16(21):6843. doi: 10.3390/ma16216843 (PMC10647723; doi:10.3390/ma16216843)
Supplement: Supplementary file 1 [file materials-16-06843-s001.zip]

Archive with 1 entries (1 files):
- materials-2659951-supplementary.pdf
